# Supplementary material for: Rapid single-cell physical phenotyping of mechanically dissociated tissue biopsies
Source: Nat Biomed Eng. 2023 Apr 6;7(11):1392–403. doi: 10.1038/s41551-023-01015-3 (PMC10651479; doi:10.1038/s41551-023-01015-3)
Supplement: Supplementary file 4 — Source data. [file 41551_2023_1015_MOESM4_ESM.xlsx]

## Sheet: Cells per mg of tissue
	TissueGrinder							Standard Dissociation
Colon	4441	16355	1093	4597	16506	8190	5936	16667	13812	3435	3508
Intestine	47863	4818	11826	27746	27061	7159		5288	3394	1913	2717
Kidney	95356	191870	509165	381356	149198	184205	299916	68267	88575	-	-
Liver	20908	121058	42416	57722	192238	86998	126981	60642	128901	-	-
Lung	2611	53465	83155	60855	162981	8256	10347	98361	77106	-	-
MLN	34742	42933	1130282	413023	234772	-	-	73333	206186	33793	161194
Pancreas	24133	30932	15761	28124	-	-	-	37175	24140	-	-
Spleen	264770	65217	1881949	1006377	1663043	-	-	345000	63604	672630	753804
Stomach	3750	1825	4883	22462	19628	-	-	2091	33586	-	-
Thymus	59048	639837	2053084	616418	639260	-	-	700000	1717557	827500	911429

## Sheet: % PI negative
	Tissue Grinder					Standard Dissociation
Colon	94.49	96.68	85.56	84.57	-	95.59	94.5	98.25	89.18	-
Intestine	87.51	91.69	91.33	74.52	-	96.5	75.43	99.6	96.69	-
Kidney	83.58	98.07	94.9	97.16	85.76	95.69	98.89	94.67	-	-
Liver	74.4	73.59	88.47	82.05	-	82.19	40.95	87.31	94.67	-
Lung	67.52	76.47	57.05	42.26	44.15	42.9	96.39	83	73.73	-
MLN	96.87	97.35	98.53	93.12	-	77.74	92.49	92.03	93.82	93.45
Pancreas	77.8	99.52	91.75	96.27	-	67.44	95.9	86.99	-	-
Spleen	96.72	88.19	99.46	41.41	-	97.6	97.08	89.97	98.01	94.25
Stomach	58.39	96.48	98.06	82.99	61.44	87.99	86.13	71.98	-	-
Thymus	99.3	99.58	99.33	99.19	-	99.57	99.64	98.32	98.68	-

## Sheet: % Trypan Blue Negative
	Tissue Grinder			Standard dissociation
Colon	67.8571	83.2	98.7	97.5852	97.069
Intestine	72.7273	88.3	87.7	88.7755	95.0884
Kidney	93.4579	90	90.6	90.7801	74.5946
Liver	92.8826	79.5	94.6	87.6777	-
Lung	92.3706	90.5	90.1	93.2	91.4
MLN	97.2727	99.7	96.9	87.7612	100
Pancreas	73.7879	-	91.6	-	-
Spleen	98.5258	95.4	96.9	99.3395	98.1982
Stomach	73.9917	-	76	-	88.3191
Thymus	98.6245	92.9	96.5	98.3168	97.4046
